# Supplementary material for: Identification and Functional Characterization of the SaMYB113 Gene in Solanum aculeatissimum
Source: Plants (Basel). 2024 Jun 6;13(11):1570. doi: 10.3390/plants13111570 (PMC11174649; doi:10.3390/plants13111570)
Supplement: Supplementary file 1 [file plants-13-01570-s001.zip]

Archive with 2 entries (2 files):
- cDNA sequence of SaMYB113.fasta
- Figure S1. The chromatogram of UPLC.png
