# Supplementary material for: Identification and Functional Characterization of the SaMYB113 Gene in Solanum aculeatissimum
Source: Plants (Basel). 2024 Jun 6;13(11):1570. doi: 10.3390/plants13111570 (PMC11174649; doi:10.3390/plants13111570)
Supplement: Supplementary file 1 [file plants-13-01570-s001.zip › cDNA sequence of SaMYB113.fasta]

>SaMYB113
ATGAATAGTCCTCCTATAATGTGTACGTCTTTGGGAGTGAGGAAAGGTTC
ATGGACTGAAGAAGAAGATTGTCTCTTGAGAAAATGTATTCAAAAGTATG
GTGAAGGAAAGTGGCATCTTGTTCCTGCTAGAGCTGGTCTGAATAGATGT
CGAAAGAGTTGTAGACTGAGATGGTTGAACTATCTAAGGCCGCATATCAA
GAGAGGTGACTTTGCTCCAGATGAAATAGATCTCATCATGAGGCTTCATA
AGCTTCTAGGCAACAGGTGGTCACTTATTGCTGGTAGACTTCCAGGAAGG
ACAGCGAACGATGTGAAGAACTATTGGAATACTCACTTTCACAAGAAGTT
AAATGCTATTGTTGCTGCTGCTGCTCCTCCTCCTCGTCAAAGGATTAACA
ATAAGTGCATAGCCATTACTAAGAATGAACTAATAAGACCTCAACCTCGC
AACTTCTCAAGCATTAGGAAGAACATCATTTCTCATTGGTGCAACAATAA
AGGTATGATCACAAACACATTAGACAAAGATGACAAACGCTGTAAAAAAA
TCGTAGTGAATATTTGTGACAAGCCAACAGGAGAAACAACGTCGTCGTCT
AAAGACGATGGAGTTGAATGGTGGACAAATTTACTGGAAAATTGCAATGA
ATTTGAACATGAAGTAGATGTAACTAATTATGAAAAAACATCAACAACAT
TGTTGCATGAGGAAGTATCACCACAGCTAATTAATGGTGGAGCTAGTAAT
TCCATGCAACAAAGACAAAGTGATGATTGGGATGACTTTTCGTTTGATGT
TGACTTATGGAAGCTACTTGATTAA
